# Supplementary material for: CDK1-Mediated Phosphorylation of BAG3 Promotes Mitotic Cell Shape Remodeling and the Molecular Assembly of Mitotic p62 Bodies
Source: Cells. 2021 Oct 2;10(10):2638. doi: 10.3390/cells10102638 (PMC8534064; doi:10.3390/cells10102638)
Supplement: Supplementary file 1 [file cells-10-02638-s001.zip]

Archive with 24 entries (22 files):
- Supplementary materials/
- Supplementary materials/Revised videos/
- Supplementary materials/figS5R.tif
- __MACOSX/Supplementary materials/._figS5R.tif
- Supplementary materials/.DS_Store
- __MACOSX/Supplementary materials/._.DS_Store
- Supplementary materials/FigS4R.tif
- __MACOSX/Supplementary materials/._FigS4R.tif
- Supplementary materials/figS3R.tif
- __MACOSX/Supplementary materials/._figS3R.tif
- Supplementary materials/FigS2R.tif
- __MACOSX/Supplementary materials/._FigS2R.tif
- Supplementary materials/FigS1R.tif
- __MACOSX/Supplementary materials/._FigS1R.tif
- Supplementary materials/Revised videos/Video-3_siBAG3+WT.mp4
- __MACOSX/Supplementary materials/Revised videos/._Video-3_siBAG3+WT.mp4
- Supplementary materials/Revised videos/Video-5_siBAG3+T285D.mp4
- __MACOSX/Supplementary materials/Revised videos/._Video-5_siBAG3+T285D.mp4
- Supplementary materials/Revised videos/Video-4_siBAG3+DMB.mp4
- __MACOSX/Supplementary materials/Revised videos/._Video-4_siBAG3+DMB.mp4
- Supplementary materials/Revised videos/Video-2_siBAG3+GFP.mp4
- __MACOSX/Supplementary materials/Revised videos/._Video-2_siBAG3+GFP.mp4
- Supplementary materials/Revised videos/Video-1_siCtl+GFP.mp4
- __MACOSX/Supplementary materials/Revised videos/._Video-1_siCtl+GFP.mp4
